# Supplementary material for: Small Intestinal Bacterial Overgrowth Is a Predictor of Overt Hepatic Encephalopathy in Patients with Liver Cirrhosis
Source: J Clin Med. 2025 Feb 23;14(5):1491. doi: 10.3390/jcm14051491 (PMC11901010; doi:10.3390/jcm14051491)
Supplement: Supplementary file 1 [file jcm-14-01491-s001.zip]

Archive with 1 entries (1 files):
- jcm-3440609-supplementary.pdf
